# Supplementary material for: Nanoarchitectonics of Three-Dimensional Carbon Nanofiber-Supported Hollow Copper Sulfide Spheres for Asymmetric Supercapacitor Applications
Source: Int J Mol Sci. 2023 Jun 2;24(11):9685. doi: 10.3390/ijms24119685 (PMC10253980; doi:10.3390/ijms24119685)
Supplement: Supplementary file 1 [file ijms-24-09685-s001.zip]

Archive with 1 entries (1 files):
- ijms-2415636-supplementary.pdf
